# Supplementary material for: Copper-Promoted Intramolecular Oxidative Dehydrogenation for Synthesizing Dihydroisocoumarins and Isocoumarins
Source: Molecules. 2023 Aug 29;28(17):6319. doi: 10.3390/molecules28176319 (PMC10488872; doi:10.3390/molecules28176319)
Supplement: Supplementary file 1 [file molecules-28-06319-s001.zip]

Archive with 1 entries (1 files):
- molecules-2505038-supplementary.docx
